# Supplementary material for: Dataset of plugging and abandonment status from exploration wells drilled within the Troll gas and oil field in the Norwegian North Sea
Source: Data Brief. 2021 May 25;37:107165. doi: 10.1016/j.dib.2021.107165 (PMC8181855; doi:10.1016/j.dib.2021.107165)
Supplement: Supplementary file 1 [file mmc1.zip]

Archive with 119 entries (113 files):
- Data_P&A/
- Data_P&A/Data_Table_&_Figures.xlsx
- Data_P&A/g_&_o_field/
- Data_P&A/g_&_o_field/fldArea.cpg
- Data_P&A/g_&_o_field/fldArea.dbf
- Data_P&A/g_&_o_field/fldArea.prj
- Data_P&A/g_&_o_field/fldArea.sbn
- Data_P&A/g_&_o_field/fldArea.sbx
- Data_P&A/g_&_o_field/fldArea.shp
- Data_P&A/g_&_o_field/fldArea.shp.xml
- Data_P&A/g_&_o_field/fldArea.shx
- Data_P&A/P_&_A_CasCement/
- Data_P&A/P_&_A_CasCement/31-2-1.jpg
- Data_P&A/P_&_A_CasCement/31-2-10.jpg
- Data_P&A/P_&_A_CasCement/31-2-11.jpg
- Data_P&A/P_&_A_CasCement/31-2-12.jpg
- Data_P&A/P_&_A_CasCement/31-2-13S.jpg
- Data_P&A/P_&_A_CasCement/31-2-14.jpg
- Data_P&A/P_&_A_CasCement/31-2-15.jpg
- Data_P&A/P_&_A_CasCement/31-2-16S.jpg
- Data_P&A/P_&_A_CasCement/31-2-17S.jpg
- Data_P&A/P_&_A_CasCement/31-2-18.jpg
- Data_P&A/P_&_A_CasCement/31-2-2.jpg
- Data_P&A/P_&_A_CasCement/31-2-20S.jpg
- Data_P&A/P_&_A_CasCement/31-2-3.jpg
- Data_P&A/P_&_A_CasCement/31-2-4.jpg
- Data_P&A/P_&_A_CasCement/31-2-5.jpg
- Data_P&A/P_&_A_CasCement/31-2-6.jpg
- Data_P&A/P_&_A_CasCement/31-2-7.jpg
- Data_P&A/P_&_A_CasCement/31-2-9.jpg
- Data_P&A/P_&_A_CasCement/31-3-1.jpg
- Data_P&A/P_&_A_CasCement/31-3-2.jpg
- Data_P&A/P_&_A_CasCement/31-5-2.jpg
- Data_P&A/P_&_A_CasCement/31-5-3.jpg
- Data_P&A/P_&_A_CasCement/31-5-4.jpg
- Data_P&A/P_&_A_CasCement/31-5-5.jpg
- Data_P&A/P_&_A_CasCement/31-6-1.jpg
- Data_P&A/P_&_A_CasCement/31-6-2.jpg
- Data_P&A/P_&_A_CasCement/31-6-4.jpg
- Data_P&A/P_&_A_CasCement/31-6-5.jpg
- Data_P&A/P_&_A_CasCement/31-6-6.jpg
- Data_P&A/P_&_A_CasCement/31-6-7.jpg
- Data_P&A/P_&_A_CasCement/31-6-8.jpg
- Data_P&A/P_&_A_Plans/
- Data_P&A/P_&_A_Plans/31-2-1.jpg
- Data_P&A/P_&_A_Plans/31-2-10.jpg
- Data_P&A/P_&_A_Plans/31-2-11.jpg
- Data_P&A/P_&_A_Plans/31-2-12.jpg
- Data_P&A/P_&_A_Plans/31-2-13S.jpg
- Data_P&A/P_&_A_Plans/31-2-14.jpg
- Data_P&A/P_&_A_Plans/31-2-15.jpg
- Data_P&A/P_&_A_Plans/31-2-16S.jpg
- Data_P&A/P_&_A_Plans/31-2-17S.jpg
- Data_P&A/P_&_A_Plans/31-2-18.jpg
- Data_P&A/P_&_A_Plans/31-2-2.jpg
- Data_P&A/P_&_A_Plans/31-2-3.jpg
- Data_P&A/P_&_A_Plans/31-2-4.jpg
- Data_P&A/P_&_A_Plans/31-2-5.jpg
- Data_P&A/P_&_A_Plans/31-2-6.jpg
- Data_P&A/P_&_A_Plans/31-2-7.jpg
- Data_P&A/P_&_A_Plans/31-2-9.jpg
- Data_P&A/P_&_A_Plans/31-3-1.jpg
- Data_P&A/P_&_A_Plans/31-3-2.jpg
- Data_P&A/P_&_A_Plans/31-3-3.jpg
- Data_P&A/P_&_A_Plans/31-5-2.jpg
- Data_P&A/P_&_A_Plans/31-5-3.jpg
- Data_P&A/P_&_A_Plans/31-5-5.jpg
- Data_P&A/P_&_A_Plans/31-6-1.jpg
- Data_P&A/P_&_A_Plans/31-6-2.jpg
- Data_P&A/P_&_A_Plans/31-6-3.jpg
- Data_P&A/P_&_A_Plans/31-6-4.jpg
- Data_P&A/P_&_A_Plans/31-6-5.jpg
- Data_P&A/P_&_A_Plans/31-6-6.jpg
- Data_P&A/P_&_A_Plans/31-6-7.jpg
- Data_P&A/P_&_A_Plans/31-6-8.jpg
- Data_P&A/P_&_A_Plugs/
- Data_P&A/P_&_A_Plugs/31-2-1.jpg
- Data_P&A/P_&_A_Plugs/31-2-10.jpg
- Data_P&A/P_&_A_Plugs/31-2-11.jpg
- Data_P&A/P_&_A_Plugs/31-2-12.jpg
- Data_P&A/P_&_A_Plugs/31-2-13S.jpg
- Data_P&A/P_&_A_Plugs/31-2-14.jpg
- Data_P&A/P_&_A_Plugs/31-2-15.jpg
- Data_P&A/P_&_A_Plugs/31-2-16S.jpg
- Data_P&A/P_&_A_Plugs/31-2-17S.jpg
- Data_P&A/P_&_A_Plugs/31-2-18.jpg
- Data_P&A/P_&_A_Plugs/31-2-2.jpg
- Data_P&A/P_&_A_Plugs/31-2-20S.jpg
- Data_P&A/P_&_A_Plugs/31-2-3.jpg
- Data_P&A/P_&_A_Plugs/31-2-4.jpg
- Data_P&A/P_&_A_Plugs/31-2-5.jpg
- Data_P&A/P_&_A_Plugs/31-2-6.jpg
- Data_P&A/P_&_A_Plugs/31-2-7.jpg
- Data_P&A/P_&_A_Plugs/31-2-9.jpg
- Data_P&A/P_&_A_Plugs/31-3-1.jpg
- Data_P&A/P_&_A_Plugs/31-3-2.jpg
- Data_P&A/P_&_A_Plugs/31-3-3.jpg
- Data_P&A/P_&_A_Plugs/31-5-2.jpg
- Data_P&A/P_&_A_Plugs/31-5-3.jpg
- Data_P&A/P_&_A_Plugs/31-5-4.jpg
- Data_P&A/P_&_A_Plugs/31-5-5.jpg
- Data_P&A/P_&_A_Plugs/31-5-6.jpg
- Data_P&A/P_&_A_Plugs/31-6-1.jpg
- Data_P&A/P_&_A_Plugs/31-6-2.jpg
- Data_P&A/P_&_A_Plugs/31-6-3.jpg
- Data_P&A/P_&_A_Plugs/31-6-4.jpg
- Data_P&A/P_&_A_Plugs/31-6-5.jpg
- Data_P&A/P_&_A_Plugs/31-6-6.jpg
- Data_P&A/P_&_A_Plugs/31-6-7.jpg
- Data_P&A/P_&_A_Plugs/31-6-8.jpg
- Data_P&A/ReadMe.txt
- Data_P&A/Troll_P&A.qgz
- Data_P&A/Wells/
- Data_P&A/Wells/P&A_Troll_DiB.cpg
- Data_P&A/Wells/P&A_Troll_DiB.dbf
- Data_P&A/Wells/P&A_Troll_DiB.prj
- Data_P&A/Wells/P&A_Troll_DiB.shp
- Data_P&A/Wells/P&A_Troll_DiB.shx
- Data_P&A/~$Data_Table_&_Figures.xlsx
