# Supplementary material for: Dataset of plugging and abandonment status from exploration wells drilled within the Troll gas and oil field in the Norwegian North Sea
Source: Data Brief. 2021 May 25;37:107165. doi: 10.1016/j.dib.2021.107165 (PMC8181855; doi:10.1016/j.dib.2021.107165)
Supplement: Supplementary file 1 [file mmc1.zip › Data_P&A/Data_Table_&_Figures.xlsx]

## Sheet: Table 1
Table 1 Emmel & Dupuy, 2021
wb_name	sc_status	sc_entryYear	sc_plug_da	sc_plug_ab	sc_report	sc_cem_job	sc_cs_ver	sc_plug_jo	sc_plug_len	sc_pl_ver	sc_mil	sc_ind_lk	sc_total
31/2-1	1	0	0	0	2	3	1	-6	2.8	0	0	1	4.8
31/2-2	1	0	0	0	3	1.8	1	4	2	0	0	1	13.8
31/2-3	3	0	0	0	3	3	1	5	1.8	1	0.5	1	19.3
31/2-4	1	0	0	0	2	2.5	2	1	3	1	0	1	13.5
31/2-5	1	0	0	0	2	1.8	1	3	3	1	0.5	1	14.3
31/2-6	3	0	0	0	2	2.25	2	3	2.5	2	0.5	1	18.25
31/2-7	3	0	0	0	3	3	2	6	2.66667	2	1	1	23.6667
31/2-9	3	0	0	0	3	3	2	3	3	1	0	1	19
31/2-10	3	0	0	0	3	2	2	5	3	1	0	1	20
31/2-11	3	0	0	0	3	2.25	2	3	2.4	2	0.5	1	19.15
31/2-12	3	0	0	1	3	3	2	4	3	1	0.5	1	21.5
31/2-13S	3	0	0	0	3	3	1	3	3	2	0.5	1	19.5
31/2-14	3	0	0	0	3	2.25	2	-3	1	2	0.5	1	11.75
31/2-15	3	0	0	0	3	2.25	2	3	2.2	1	0	1	17.45
31/2-16S	3	0	0	0	1	0	2	-6	0	0	0	1	1
31/2-17S	3	1	0	0	1	2	1	0	0	0	0	1	9
31/2-18	3	1	0	0	2	2.25	1	-6	0.5	0	0	1	4.75
31/2-20S	3	1	0	0	0	0	1	-6	0	0	0	1	0
31/3-1	3	0	0	0	3	2.4	2	0	2.58333	0	0.5	2	15.4833
31/3-2	3	0	0	0	1	3	1	1	1.75	0	0.5	2	13.25
31/5-2	1	0	0	0	1	1.8	1	1	2.25	1	0.5	1	10.55
31/5-3	3	0	0	0	2	1.8	1	1	3	0	0.5	1	13.3
31/5-4	3	0	0	0	0	0	1	-6	0	0	0	1	-1
31/5-5	1	1	0	0	1	1.5	1	-6	0	0	0	1	0.5
31/6-1	3	0	0	0	3	2.4	1	1	2.875	1	0.5	2	16.775
31/6-2	1	0	0	0	1	3	1	6	2.875	1	0.5	2	18.375
31/6-4	3	0	0	0	3	1.5	1	4	2.66667	1	0	1	17.1667
31/6-5	3	0	0	0	3	2.4	2	0	2.75	1	0	2	16.15
31/6-6	3	0	0	0	3	2.4	2	0	3	1	0.5	2	16.9
31/6-7	0	0	0	0	1	0	2	3	3	0	0	2	11
31/6-8	1	0	0	0	1	1.8	1	0	1	0	0	1	6.8
Max value	3	1	1	1	3	3	3	6	3	3	1	2	30

## Sheet: Figure_1
Figure 1 Emmel & Dupuy, 2020
a)
Hole size	Hole size	Casing size	Casing size	Depth	Cement	Cement	Volume hole	Volume casing	Volume to fill	Volume Cement
(inch)	(m)	(inch)	(m)	(m)	(Sacks)	(Kg)	(m3)	(m3)	(m3)	(m3)
36	0.9144	30	0.762	323
36	0.9144	30	0.762	400	1430	60975.2	50.6	28.2959	12.4502	40.2436
26	0.6604	20	0.508	780	2994	127664	130.263	77.0786	53.1842	84.2583
17.5	0.4445	13.375	0.339725	1448	1481	63149.8	103.739	60.5974	43.1417	41.6789
12.25	0.31115	9.625	0.244475	1826	850	36244	28.7643	17.7576	11.0068	23.921
8.5	0.2159	open hole	open hole	2568	643	27417.5	27.1852	0	27.1852	18.1
b)
Plug top	Sea bottom	Reservoir top
(m)	(m)	(m)
2595	323	1524
2365
2135
1905
1675
1588
1575
1562
850
545
