# Supplementary material for: Dataset of plugging and abandonment status from exploration wells drilled within the Troll gas and oil field in the Norwegian North Sea
Source: Data Brief. 2021 May 25;37:107165. doi: 10.1016/j.dib.2021.107165 (PMC8181855; doi:10.1016/j.dib.2021.107165)
Supplement: Supplementary file 1 [file mmc1.zip › Data_P&A/g_&_o_field/fldArea.prj]

GEOGCS["GCS_European_1950",DATUM["D_European_1950",SPHEROID["International_1924",6378388.0,297.0]],PRIMEM["Greenwich",0.0],UNIT["Degree",0.0174532925199433]]
