# Supplementary material for: Dataset of plugging and abandonment status from exploration wells drilled within the Troll gas and oil field in the Norwegian North Sea
Source: Data Brief. 2021 May 25;37:107165. doi: 10.1016/j.dib.2021.107165 (PMC8181855; doi:10.1016/j.dib.2021.107165)
Supplement: Supplementary file 1 [file mmc1.zip › Data_P&A/g_&_o_field/fldArea.shp.xml]

<metadata xml:lang="nb"><Esri><CreaDate>20161125</CreaDate><CreaTime>15065300</CreaTime><ArcGISFormat>1.0</ArcGISFormat><SyncOnce>FALSE</SyncOnce><DataProperties><itemProps><itemName Sync="TRUE">fldArea</itemName><imsContentType Sync="TRUE">002</imsContentType><nativeExtBox><westBL Sync="TRUE">1.482833</westBL><eastBL Sync="TRUE">22.375314</eastBL><southBL Sync="TRUE">56.171247</southBL><northBL Sync="TRUE">71.673108</northBL><exTypeCode Sync="TRUE">1</exTypeCode></nativeExtBox><relatedItems><item><itemName /></item><item><itemName /></item><item><itemName /></item><item><itemName /></item><item><itemName /></item><item><itemName /></item><item><itemName /></item><item><itemName /></item><item><itemName /></item></relatedItems><itemLocation><linkage Sync="TRUE">https://npdfactpages.npd.no/downloads/shape/fldArea.zip</linkage><protocol Sync="TRUE">https</protocol></itemLocation><itemSize Sync="TRUE">0.000</itemSize></itemProps><coordRef><type Sync="TRUE">Geographic</type><geogcsn Sync="TRUE">GCS_European_1950</geogcsn><csUnits Sync="TRUE">Angular Unit: Degree (0.017453)</csUnits><peXml Sync="TRUE">&lt;GeographicCoordinateSystem xsi:type='typens:GeographicCoordinateSystem' xmlns:xsi='http://www.w3.org/2001/XMLSchema-instance' xmlns:xs='http://www.w3.org/2001/XMLSchema' xmlns:typens='http://www.esri.com/schemas/ArcGIS/10.6'&gt;&lt;WKT&gt;GEOGCS[&amp;quot;GCS_European_1950&amp;quot;,DATUM[&amp;quot;D_European_1950&amp;quot;,SPHEROID[&amp;quot;International_1924&amp;quot;,6378388.0,297.0]],PRIMEM[&amp;quot;Greenwich&amp;quot;,0.0],UNIT[&amp;quot;Degree&amp;quot;,0.0174532925199433],AUTHORITY[&amp;quot;EPSG&amp;quot;,4230]]&lt;/WKT&gt;&lt;XOrigin&gt;-400&lt;/XOrigin&gt;&lt;YOrigin&gt;-400&lt;/YOrigin&gt;&lt;XYScale&gt;11258999068426.238&lt;/XYScale&gt;&lt;ZOrigin&gt;-100000&lt;/ZOrigin&gt;&lt;ZScale&gt;10000&lt;/ZScale&gt;&lt;MOrigin&gt;-100000&lt;/MOrigin&gt;&lt;MScale&gt;10000&lt;/MScale&gt;&lt;XYTolerance&gt;8.9827993394384784e-09&lt;/XYTolerance&gt;&lt;ZTolerance&gt;0.001&lt;/ZTolerance&gt;&lt;MTolerance&gt;0.001&lt;/MTolerance&gt;&lt;HighPrecision&gt;true&lt;/HighPrecision&gt;&lt;LeftLongitude&gt;-180&lt;/LeftLongitude&gt;&lt;WKID&gt;4230&lt;/WKID&gt;&lt;LatestWKID&gt;4230&lt;/LatestWKID&gt;&lt;/GeographicCoordinateSystem&gt;</peXml></coordRef></DataProperties><SyncDate>20200925</SyncDate><SyncTime>02205600</SyncTime><ModDate>20200925</ModDate><ModTime>02205600</ModTime></Esri><dataIdInfo><envirDesc Sync="TRUE"> Version 6.2 (Build 9200) ; Esri ArcGIS 10.6.1.9270</envirDesc><dataLang><languageCode Sync="TRUE" value="nob" /><countryCode Sync="TRUE" value="NOR" /></dataLang><idCitation><resTitle Sync="TRUE">fldArea</resTitle><presForm><PresFormCd Sync="TRUE" value="005" /></presForm></idCitation><spatRpType><SpatRepTypCd Sync="TRUE" value="001" /></spatRpType><dataExt><geoEle><GeoBndBox esriExtentType="search"><exTypeCode Sync="TRUE">1</exTypeCode><westBL Sync="TRUE">1.482833</westBL><eastBL Sync="TRUE">22.375314</eastBL><northBL Sync="TRUE">71.673108</northBL><southBL Sync="TRUE">56.171247</southBL></GeoBndBox></geoEle></dataExt></dataIdInfo><mdLang><languageCode Sync="TRUE" value="nob" /><countryCode Sync="TRUE" value="NOR" /></mdLang><distInfo><distFormat><formatName Sync="TRUE">Shapefile</formatName></distFormat><distTranOps><transSize Sync="TRUE">0.000</transSize></distTranOps></distInfo><mdHrLv><ScopeCd Sync="TRUE" value="005" /></mdHrLv><mdHrLvName Sync="TRUE">dataset</mdHrLvName><refSysInfo><RefSystem><refSysID><identCode Sync="TRUE" code="4230" /><idCodeSpace Sync="TRUE">EPSG</idCodeSpace><idVersion Sync="TRUE">6.6(3.0.1)</idVersion></refSysID></RefSystem></refSysInfo><spatRepInfo><VectSpatRep><geometObjs Name="fldArea"><geoObjTyp><GeoObjTypCd Sync="TRUE" value="002" /></geoObjTyp><geoObjCnt Sync="TRUE">0</geoObjCnt></geometObjs><topLvl><TopoLevCd Sync="TRUE" value="001" /></topLvl></VectSpatRep></spatRepInfo><spdoinfo><ptvctinf><esriterm Name="fldArea"><efeatyp Sync="TRUE">Simple</efeatyp><efeageom Sync="TRUE" code="4" /><esritopo Sync="TRUE">FALSE</esritopo><efeacnt Sync="TRUE">0</efeacnt><spindex Sync="TRUE">FALSE</spindex><linrefer Sync="TRUE">FALSE</linrefer></esriterm></ptvctinf></spdoinfo><eainfo><detailed Name="fldArea"><enttyp><enttypl Sync="TRUE">fldArea</enttypl><enttypt Sync="TRUE">Feature Class</enttypt><enttypc Sync="TRUE">0</enttypc></enttyp><attr><attrlabl Sync="TRUE">FID</attrlabl><attalias Sync="TRUE">FID</attalias><attrtype Sync="TRUE">OID</attrtype><attwidth Sync="TRUE">4</attwidth><atprecis Sync="TRUE">0</atprecis><attscale Sync="TRUE">0</attscale><attrdef Sync="TRUE">Internal feature number.</attrdef><attrdefs Sync="TRUE">Esri</attrdefs><attrdomv><udom Sync="TRUE">Sequential unique whole numbers that are automatically generated.</udom></attrdomv></attr><attr><attrlabl Sync="TRUE">owner_kind</attrlabl><attalias Sync="TRUE">owner_kind</attalias><attrtype Sync="TRUE">String</attrtype><attwidth Sync="TRUE">40</attwidth><atprecis Sync="TRUE">0</atprecis><attscale Sync="TRUE">0</attscale></attr><attr><attrlabl Sync="TRUE">idField</attrlabl><attalias Sync="TRUE">idField</attalias><attrtype Sync="TRUE">Integer</attrtype><attwidth Sync="TRUE">10</attwidth><atprecis Sync="TRUE">10</atprecis><attscale Sync="TRUE">0</attscale></attr><attr><attrlabl Sync="TRUE">idWellbore</attrlabl><attalias Sync="TRUE">idWellbore</attalias><attrtype Sync="TRUE">Integer</attrtype><attwidth Sync="TRUE">10</attwidth><atprecis Sync="TRUE">10</atprecis><attscale Sync="TRUE">0</attscale></attr><attr><attrlabl Sync="TRUE">fieldName</attrlabl><attalias Sync="TRUE">fieldName</attalias><attrtype Sync="TRUE">String</attrtype><attwidth Sync="TRUE">40</attwidth><atprecis Sync="TRUE">0</atprecis><attscale Sync="TRUE">0</attscale></attr><attr><attrlabl Sync="TRUE">curActStat</attrlabl><attalias Sync="TRUE">curActStat</attalias><attrtype Sync="TRUE">String</attrtype><attwidth Sync="TRUE">40</attwidth><atprecis Sync="TRUE">0</atprecis><attscale Sync="TRUE">0</attscale></attr><attr><attrlabl Sync="TRUE">discWelNam</attrlabl><attalias Sync="TRUE">discWelNam</attalias><attrtype Sync="TRUE">String</attrtype><attwidth Sync="TRUE">60</attwidth><atprecis Sync="TRUE">0</atprecis><attscale Sync="TRUE">0</attscale></attr><attr><attrlabl Sync="TRUE">discYear</attrlabl><attalias Sync="TRUE">discYear</attalias><attrtype Sync="TRUE">Integer</attrtype><attwidth Sync="TRUE">10</attwidth><atprecis Sync="TRUE">10</atprecis><attscale Sync="TRUE">0</attscale></attr><attr><attrlabl Sync="TRUE">FactUrl</attrlabl><attalias Sync="TRUE">FactUrl</attalias><attrtype Sync="TRUE">String</attrtype><attwidth Sync="TRUE">200</attwidth><atprecis Sync="TRUE">0</atprecis><attscale Sync="TRUE">0</attscale></attr><attr><attrlabl Sync="TRUE">MapUrl</attrlabl><attalias Sync="TRUE">MapUrl</attalias><attrtype Sync="TRUE">String</attrtype><attwidth Sync="TRUE">200</attwidth><atprecis Sync="TRUE">0</atprecis><attscale Sync="TRUE">0</attscale></attr><attr><attrlabl Sync="TRUE">owner_name</attrlabl><attalias Sync="TRUE">owner_name</attalias><attrtype Sync="TRUE">String</attrtype><attwidth Sync="TRUE">40</attwidth><atprecis Sync="TRUE">0</atprecis><attscale Sync="TRUE">0</attscale></attr><attr><attrlabl Sync="TRUE">main_area</attrlabl><attalias Sync="TRUE">main_area</attalias><attrtype Sync="TRUE">String</attrtype><attwidth Sync="TRUE">40</attwidth><atprecis Sync="TRUE">0</atprecis><attscale Sync="TRUE">0</attscale></attr><attr><attrlabl Sync="TRUE">OpLongName</attrlabl><attalias Sync="TRUE">OpLongName</attalias><attrtype Sync="TRUE">String</attrtype><attwidth Sync="TRUE">100</attwidth><atprecis Sync="TRUE">0</atprecis><attscale Sync="TRUE">0</attscale></attr><attr><attrlabl Sync="TRUE">discWelUrl</attrlabl><attalias Sync="TRUE">discWelUrl</attalias><attrtype Sync="TRUE">String</attrtype><attwidth Sync="TRUE">200</attwidth><atprecis Sync="TRUE">0</atprecis><attscale Sync="TRUE">0</attscale></attr><attr><attrlabl Sync="TRUE">Dctype</attrlabl><attalias Sync="TRUE">Dctype</attalias><attrtype Sync="TRUE">String</attrtype><attwidth Sync="TRUE">40</attwidth><atprecis Sync="TRUE">0</atprecis><attscale Sync="TRUE">0</attscale></attr><attr><attrlabl Sync="TRUE">shape</attrlabl><attalias Sync="TRUE">Shape</attalias><attrtype Sync="TRUE">Geometry</attrtype><attwidth Sync="TRUE">0</attwidth><atprecis Sync="TRUE">0</atprecis><attscale Sync="TRUE">0</attscale><attrdef Sync="TRUE">Feature geometry.</attrdef><attrdefs Sync="TRUE">Esri</attrdefs><attrdomv><udom Sync="TRUE">Coordinates defining the features.</udom></attrdomv></attr><attr><attrlabl Sync="TRUE">idCompany</attrlabl><attalias Sync="TRUE">idCompany</attalias><attrtype Sync="TRUE">Integer</attrtype><attwidth Sync="TRUE">10</attwidth><atprecis Sync="TRUE">10</atprecis><attscale Sync="TRUE">0</attscale></attr><attr><attrlabl Sync="TRUE">idOwner</attrlabl><attalias Sync="TRUE">idOwner</attalias><attrtype Sync="TRUE">Double</attrtype><attwidth Sync="TRUE">19</attwidth><atprecis Sync="TRUE">19</atprecis><attscale Sync="TRUE">0</attscale></attr><attr><attrlabl Sync="TRUE">dtUpdated</attrlabl><attalias Sync="TRUE">dtUpdated</attalias><attrtype Sync="TRUE">Date</attrtype><attwidth Sync="TRUE">8</attwidth><atprecis Sync="TRUE">0</atprecis><attscale Sync="TRUE">0</attscale></attr><attr><attrlabl Sync="TRUE">dtUpdMax</attrlabl><attalias Sync="TRUE">dtUpdMax</attalias><attrtype Sync="TRUE">Date</attrtype><attwidth Sync="TRUE">8</attwidth><atprecis Sync="TRUE">0</atprecis><attscale Sync="TRUE">0</attscale></attr><attr><attrlabl Sync="TRUE">fldSupBase</attrlabl><attalias Sync="TRUE">fldSupBase</attalias><attrtype Sync="TRUE">String</attrtype><attwidth Sync="TRUE">50</attwidth><atprecis Sync="TRUE">0</atprecis><attscale Sync="TRUE">0</attscale></attr></detailed></eainfo><mdDateSt Sync="TRUE">20200925</mdDateSt></metadata>
