# Supplementary material for: Dataset of plugging and abandonment status from exploration wells drilled within the Troll gas and oil field in the Norwegian North Sea
Source: Data Brief. 2021 May 25;37:107165. doi: 10.1016/j.dib.2021.107165 (PMC8181855; doi:10.1016/j.dib.2021.107165)
Supplement: Supplementary file 1 [file mmc1.zip › Data_P&A/ReadMe.txt]

This is the supplentary data for the Data in Brief paper "Dataset of plugging and abandonment status from exploration wells drilled within the Troll gas and oil field in the Norwegian North Sea" by Emmel et al., 2020
The supplementary data contains following folders:
- g_&_o_field
- P_&_A_CasCement
- P_&_A_Plans
- P_&_A_Plugs
- Wells

and following files:
- MicrosoftExcel Worksheet, Data_Table_&_Figures
- QGIS Project, Troll P&A (tested with QGIS 3.16)

Files in the g_&_o_field folder are downloaded from webpage https://www.npd.no/en/about-us/information-services/open-data/map-services/
The file P&A_Troll_DiB.shp is located in the folder Wells.
 
